# Supplementary material for: Genetic Modifiers of Oral Nicotine Consumption in Chrna5 Null Mutant Mice
Source: Front Psychiatry. 2021 Nov 4;12:773400. doi: 10.3389/fpsyt.2021.773400 (PMC8601376; doi:10.3389/fpsyt.2021.773400)
Supplement: Supplementary file 1 [file Table_1.XLSX]

## Sheet: Sheet1
SNP Genotyping of the parental CSS
Chr 1	Genomic coordinates†	CSS Genotype	A/J allele	C57 allele
rs32609877*	4317090	T	G	T			* Parental CSS homozygous for the C57BL/6J allele on A/J chromosome
rs32609090	20640694	G	A	G			** Conflicting data on the polymorphic status of the SNP
rs33851534	40868920	C	G	A			*** Limited data for the SNP
rs3659238	59990134	G	G	A
rs3695072	80209851	T	T	C			† based on GRCm38
rs31664241	100390305	C	C	T
rs31606311	120011285	T	T	A
rs31486921	139938441	C	C	T
rs31323891	160693277	G	G	A
rs6389095	180066700	T	T	C
rs32430986*	194507362	A	G	A
Chr 2
rs29555762	3666411	G	G	A
rs33278733	20369373	A	A	C
rs6323034	40340915	C	C	T
rs33402999	59916723	C	C	T
rs28015982	80051272	A	A	G
rs32961073	100068035	G	G	A
rs32871236	120259660	C	C	T
rs29960548	140266952	C	C	A
rs3022939	159982657	C	C	T
rs33576524	181423313	T	T	C
Chr 3
rs30702264	4365615	C	C	T
rs30020712	20609751	T	T	A
rs29960870	39960288	C	C	T
rs30461459	60080978	T	T	C
rs6158537	80497250	A	A	G
rs30943781	99961384	C	C	T
rs31641959	119970484	A	A	C
rs31006766	140030245	G	G	A
rs3704130	151436645	T	T	C
Chr 5
rs33703625	4202417	T	T	C
rs33127865	20141365	G	C	T
rs33496497	40247883	C	C	T
rs33357124	60453422	C	C	T
rs33196038	80834534	G	G	A
rs33533630	100166085	C	C	T
rs32152301	119995876	A	A	C
rs33052081	139902781	C	C	A
rs13502063	150042671	A	C	T
Chr 6
rs30316838	4028176	C	C	T
rs30316833	20212951	G	G	A
rs13478725	41388765	C	C	T
rs13478782	60267464	G	G	A
rs13478852	80286336	G	G	A
rs3663307	100808880	G	G	T
rs30070256	120045619	A	A	G
rs3024135	139995229	T	T	C
rs30169324	149393449	G	G	A
Chr 7
rs31837844	4326285	A	A	T
rs51319463	20042398	C	C	T
rs31319086	40175911	C	C	T
rs31807098	80047742	T	T	C
rs13463480	100082973	C	C	T
rs31741000	120097562	A	A	T
rs3658869	144482632	C	C	G
Chr 8
rs33468530	4561156	C	C	G
rs33337259	20887719	G	G	A
rs3661898	37902742	G	G	T
rs33573263	56877428	T	T	A
rs33334174	74778188	G	G	A
rs32785612	92742798	A	A	G
rs6310515	110055787	G	G	A
rs32894534	128358464	G	G	A
Chr 9
rs30410408	7785297	T	T	C
rs13480100	21450142	C	C	T
rs32538916	38210458	T	T	C
rs30227585	55467340	G	G	T
rs30474636	72408939	C	C	T
rs13480333	89278010	A	A	C
rs3709017	105057335	C	C	T
rs45774006	124117722	A	A	G
Chr 10
rs29333000	4514332	T	T	C
rs29356244	22455484	A	A	C
rs29323508	40816699	T	T	G
rs29359333	58401504	A	A	G
rs3163935	76152761	G	G	A
rs13480714	94047286	A	A	T
rs29433939	112248128	G	G	C
rs29375910	129941358	T	T	A
Chr 11
rs26914007	3435569	T	T	C
rs26850078	20239456	G	G	T
rs13480980	40024315	A	A	T
rs13481055	60336581	A	A	G
rs13481117	79252230	T	T	G
rs27087983	99978399	C	C	T
rs26984211*	121597434	T	C	T
Chr 12
rs29149533	4357071	C	C	T
rs29139038	40721962	G	G	A
rs29486423	60094122	T	T	C
rs29216584	80060336	C	C	A
rs29159447	100402284	G	G	T
rs31012563	120022677	T	T	C
Chr 14
rs30427316	7947943	G	G	A
rs31504661	19914342	G	G	C
rs30851041***	39965229	A	C	A
rs30388662	60004004	G	G	A
rs31154881**	80267444	G	A/G	G
rs31529917	99902362	A	A	G
rs31450920	124236713	T	T	C
Chr 15
rs32338465*	5477060	T	G	T
rs31656606	20097078	C	C	T
rs32328148	39117097	C	C	T
rs32286262	61693736	G	G	A
rs31859188	80083316	G	G	A
rs32476441	103397353	C	C	T
Chr 16
rs4152511	4238020	C	C	T
rs4165104***	20297116	T	C	T
rs4177203	40235784	C	C	G
rs4192666	60032821	G	G	A
rs4210192	80140411	C	C	T
rs4221290*	96481484	A	G	A
Chr 17
rs13482845*	4593483	A	G	A
rs33545836	19998527	A	A	G
rs33555338	37373998	G	G	A
rs13483055	60319945	G	C	T
rs29518249	80196237	A	A	T
rs33067818	94834206	A	T	C
Chr 18
rs6284288	4398494	A	A	T
rs30218871**	19908557	T	C/T	T
rs29625031	40796593	A	A	G
rs29541687	59738078	C	C	T
rs3657954	75481336	G	G	T
rs50748104	88778478	C	C	A
Chr 19
rs30621455	4540453	C	C	T
rs30796881	20146471	C	C	T
rs30400119	40892191	T	T	C
rs30356933	60161829	G	G	A
Chr X
rs30676685	5506105	G	G	C
rs13483722	20296056	G	G	C
rs33878118	40138172	A	A	T
rs31360508	60822991	A	A	T
rs29029919	80050427	A	A	T
rs31839041	99966960	C	C	T
rs29112370	120000134	G	G	T
rs29257287	140106509	A	A	T
rs29306363	160793157	C	C	T
rs33897963*	170676048	T	C	T
